# Supplementary material for: RIOK3 and Its Alternatively Spliced Isoform Have Disparate Roles in the Innate Immune Response to Rift Valley Fever Virus (MP12) Infection
Source: Viruses. 2022 Sep 17;14(9):2064. doi: 10.3390/v14092064 (PMC9502082; doi:10.3390/v14092064)
Supplement: Supplementary file 1 [file viruses-14-02064-s001.zip]

Archive with 1 entries (1 files):
- viruses-1924654-supplementary.pdf
